# Supplementary material for: Barriers to and Facilitators of Hepatitis B Vaccination among the Adult Population in Indonesia: A Mixed Methods Study
Source: Vaccines (Basel). 2023 Feb 9;11(2):398. doi: 10.3390/vaccines11020398 (PMC9967628; doi:10.3390/vaccines11020398)
Supplement: Supplementary file 1 [file vaccines-11-00398-s001.zip]

Archive with 1 entries (1 files):
- vaccines-2189639-supplementary.pdf
